# Supplementary material for: Dataset on India’s imports of Penaeus vannamei brooders from the United States
Source: Data Brief. 2025 Oct 18;63:112185. doi: 10.1016/j.dib.2025.112185 (PMC12621314; doi:10.1016/j.dib.2025.112185)
Supplement: Supplementary file 1 [file mmc1.txt]

Dataset of P. vannamei imports from the United States.
2009-10	2010-11	2011-12	2012-13	2013-14	2014-15	2015-16	2016-17	2017-18	2018-19	2019-20	2020-21	2021-22	2022-23	2023-24	2024-25
275	400	840	560	800	760	1140	800	800	600	1200	1200	1200	450	800	400
50	1100	560	560	800	380	680	800	600	600	760	600	580	1000	800	1000
280	150	840	560	480	380	380	400	800	800	200	600	600	400	400	600
230	196	280	560	400	760	1140	800	800	600	600	400	1200	1200	1200	800
222	600	280	560	400	1140	760	400	500	1000	400	400	600	500	1200	600
550	280	840	560	400	380	380	600	800	400	580	600	600	800	1000	600
550	560	280	560	800	380	380	400	600	600	400	500	580	448	600	800
1000	220	560	280	400	760	760	600	800	800	1200	500	900	800	600	400
556	280	560	280	400	380	760	1200	1000	600	500	1200	580	500	900	400
128	450	1120	560	760	380	380	600	400	600	1000	1160	400	450	600	600
447	250	560	280	720	760	760	800	400	600	580	580	400	1200	800	600
278	280	560	280	400	760	380	400	800	600	700	1040	580	1200	1200	500
170	600	560	560	480	380	380	800	400	800	600	600	1000	1200	600	600
280	560	560	560	400	760	760	400	600	800	800	1200	580	160	240	800
472	560	560	280	760	380	380	1200	400	600	580	800	1160	1000	600	600
440	500	560	280	400	380	1200	400	600	550	600	580	1160	600	500	600
660	840	280	560	400	760	760	400	800	800	580	600	800	300	600	600
	280	840	280	800	350	800	400	800	600	600	580	1160	912	600	800
	560	840	280	360	760	400	1200	600	550	400	600	580	600	800	500
	240	280	280	400	760	760	400	1200	1200	600	600	580	1200	800	300
	513	560	280	400	760	380	800	600	800	600	600	800	600	500	400
	560	560	560	800	760	800	500	400	800	800	600	400	1200	600	600
	500	560	280	240	350	380	800	700	1200	600	1200	600	480	400	800
	840	560	280	800	760	380	1800	700	600	600	600	600	600	600	400
	81	560	560	400	760	380	600	800	1200	600	600	1200	1200	600	600
	164	560	280	400	380	760	1600	800	800	800	1200	580	800	600	600
	380	560	280	800	760	400	400	600	1200	600	600	580	800	600	600
	380	560	280	400	760	760	1200	600	700	1000	940	600	600	800	400
	170	560	280	800	760	600	400	600	600	600	1160	600	600	400	300
	488	560	760	400	380	760	800	800	1200	600	600	1160	400	400	500
	500	280	600	400	760	380	800	800	600	760	600	800	600	600	300
		280	360	800	760	800	800	400	600	1200	400	1200	400	600	400
		280	280	400	1140	1200	400	1200	600	580	500	450	800	1000	450
		280	280	760	760	1140	400	1600	600	1200	580	500	800	335	400
		280	760	400	380	700	1200	600	600	1112	580	580	400	400	480
		280	760	800	380	640	400	600	1200	1200	600	580	400	400	400
		280	280	380	760	1140	400	600	600	380	1200	600	400	400	500
		280	280	400	1140	380	400	800	800	600	1200	400	600	400	400
		280	720	400	380	380	600	360	400	1200	600	400	1200	400	400
		280	660	352	1100	760	1000	800	1200	800	580	800	600	1000	600
		560	370	280	760	800	600	800	720	600	760	600	400	800	400
		280	280	400	380	380	640	400	600	600	1200	600	600	400	500
		280	760	400	760	380	800	400	800	400	600	600	800	500	460
		280	370	160	380	760	600	600	400	600	600	600	360	500	400
		280	370	360	380	800	400	600	400	1000	600	600	600	400	600
		280	790	400	280	360	400	600	600	600	1160	600	400	600	1200
		280	780	400	380	800	400	400	600	600	600	400	1200	400	350
		560	840	440	600	1520	400	800	1200	700	580	580	1000	600	444
		560	760	800	380	380	600	800	600	600	1160	1000	600	500	620
		560	760	400	1140	800	400	600	800	580	580	1160	600	500	800
		560	800	320	760	760	400	800	800	600	380	1200	400	1200	520
		560	760	400	340	380	800	800	1200	550	600	1200	600	500	600
		560	400	400	1140	800	400	800	600	400	500	1200	1200	400	400
		280	400	400	380	1140	800	800	600	600	1160	1200	600	250	1000
		280	800	400	760	760	360	600	600	1200	580	1160	1200	500	800
		280	760	800	528	360	1600	1200	400	200	600	1200	424	500	600
		280	800	400	380	760	400	800	600	1000	580	1160	420	600	600
		560	800	400	640	800	1200	800	1000	600	1160	580	800	400	660
		280	400	400	440	780	400	600	360	600	600	300	400	400	340
		280	280	400	380	380	800	1200	600	300	600	600	300	700	400
		280	400	360	360	800	680	700	1000	600	600	1200	600	600	1000
		280	400	800	360	400	400	400	1200	800	1200	1200	600	520	600
		280	400	800	380	760	400	400	400	1000	580	1200	600	400	500
		280	360	380	380	380	800	200	600	400	580	580	600	400	400
		560	400	800	380	400	400	600	360	1200	580	580	400	600	600
		560	400	200	760	380	400	800	1200	580	580	600	200	1200	400
		280	280	400	380	380	800	400	600	580	1160	580	1200	600	400
		280	380	400	380	380	400	400	1200	646	800	1200	400	600	400
		280	400	400	760	600	800	600	800	600	1160	1160	600	400	660
		280	400	580	380	1140	600	800	600	580	600	580	600	400	500
			400	380	760	400	800	800	600	900	600	580	400	400	500
			400	400	360	800	400	600	1200	500	600	400	600	500	800
			380	800	360	800	800	800	600	500	800	580	400	500	252
			380	380	380	380	800	1600	600	580	600	400	1200	500	600
			360	260	600	400	800	400	1000	1000	600	500	800	600	400
			400	160	760	380	400	800	600	800	400	400	600	600	400
			360	380	760	800	400	400	1000	1000	580	500	800	150	400
			360	800	760	800	400	800	500	600	580	580	600	800	500
			800	800	380	1200	800	600	600	600	580	600	900	300	600
			800	400	760	380	1800	1600	300	800	560	600	159	500	500
			400	400	380	400	800	400	200	380	620	1200	600	400	500
			400	400	360	800	500	400	1000	380	400	1200	500	400	800
			800	800	720	360	600	600	1200	600	600	1200	600	660	800
			400	760	760	800	1200	800	600	580	620	580	1200	1100	400
			400	380	760	760	800	400	600	380	600	580	600	1200	552
			360	760	360	400	800	600	600	760	1200	580	600	1000	400
			400	800	300	1520	300	600	500	380	800	600	800	600	600
			360	400	360	400	800	800	1200	400	580	600	400	600	800
			360	800	560	400	400	400	720	580	580	600	600	600	430
			380	370	720	800	400	400	1200	1200	580	580	1200	600	800
			760	800	360	800	400	1000	360	300	600	600	600	1200	500
			380	400	760	1200	400	1000	800	600	600	580	1160	1200	500
			360	400	380	400	400	800	600	800	800	580	1200	1000	600
			400	400	360	800	400	400	800	580	600	600	1200	600	800
			400	560	380	800	400	600	360	600	580	580	800	800	208
			800	360	760	400	1000	800	360	500	600	1160	600	400	800
			400	480	380	400	800	800	1200	500	600	500	400	400	500
			400	400	340	150	400	600	540	400	1200	600	400	900	400
			800	760	760	1200	800	400	1200	1200	600	600	600	660	200
			400	208	380	380	400	600	800	500	600	1200	600	300	600
			400	800	760	380	800	816	400	580	400	600	1000	600	500
			400	800	760	1560	400	1200	720	1200	600	600	600	444	400
			400	400	760	780	500	1200	600	500	500	600	240	660	400
			800	400	380	1260	600	800	600	1200	380	600	580	444	600
			400	400	760	760	600	600	400	600	580	800	400	600	600
			600	780	760	380	1600	1000	1200	1200	1200	600	400	500	400
			380	400	760	760	600	600	800	550	1200	600	1200	500	600
			380	400	760	400	1200	400	600	580	1200	600	1200	1200	800
			400	360	760	400	1600	1200	720	960	600	600	600	600	600
			400	400	760	1600	800	600	600	400	580	600	1200	600	400
			400	800	580	400	200	800	400	800	940	580	200	600	500
			400	740	760	800	400	400	1200	1200	600	600	600	600	800
			400	800	380	800	800	400	600	1000	1200	600	1200	400	600
			380	800	680	1320	400	1200	1200	300	600	600	600	400	550
			400	360	1140	400	1200	600	600	368	1200	600	600	800	600
			400	800	360	800	800	600	1200	600	580	600	600	888	600
			280	400	380	1200	800	600	800	800	600	600	600	660	600
			400	720	380	800	1200	900	790	960	600	600	600	600	600
				800	1440	800	800	600	600	760	580	600	1344	500	400
				800	1140	800	800	1200	1200	400	600	600	896	600	400
				360	760	400	800	800	800	800	1180	600	448	600	800
				400	380	800	600	800	600	580	580	600	720	600	200
				352	380	400	600	900	400	580	720	600	1120	400	550
				280	760	800	1200	1000	1200	600	800	600	896	496	1200
				400	220	200	800	800	1200	600	600	600	560	500	200
				800	380	800	600	400	600	600	1180	600	1200	1104	600
				380	1140	1140	800	1200	600	380	600	600	800	888	800
				400	360	800	800	900	600	580	580	580	600	600	600
				392	760	800	1200	600	600	800	1160	300	400	320	600
				380	380	440	1200	900	600	800	1160	580	600	1200	800
				800	760	400	604	1200	800	380	420	600	600	600	600
				240	360	800	800	800	1200	400	580	600	672	500	1200
				400	360	360	400	1200	600	1180	1160	600	672	500	400
				400	380	400	1000	800	1200	800	1200	600	672	800	600
				640	380	1200	604	600	800	1200	900	600	672	600	600
				240	1140	800	400	800	600	580	580	600	600	1000	300
				380	1140	760	600	1200	600	580	580	600	400	600	600
				400	380	1200	800	1200	800	200	1200	600	1200	500	1000
				800	380	780	600	800	600	440	1200	580	600	500	1000
				380	760	400	800	800	600	600	800	580	600	660	600
				380	380	780	800	600	600	380	1200	580	600	1320	400
				370	760	400	800	800	600	500	550	400	1200	600	400
				760	800	400	600	1200	600	580	1200	600	672	600	600
				800	380	400	400	400	560	580	600	600	672	400	1000
				800	1140	400	738	800	650	580	1200	400	1344	400	1200
				400	1140	400	800	400	1100	380	1000	400	672	600	800
				800	760	780	800	800	560	500		600	672	600	800
				560	760	400	600	1000	1200	1160		600	1120	1000	400
				192	380	800	1200	400	600	440		600	1320	700	1000
				380	760	400	400	600	1200	1180		1200	1320	600	840
				240	380	400	360	800	500	600		400	1200	600	350
				400	760	400	600	600	720	599		400	400	600	796
				400	380	400	400	1200	1200	1000		1200	500	600	800
				800	760	400	1200	400	560	1200		600	1320	660	800
				800	640	1520	800	600	800	1180		600	660	660	600
				360	680	1020	400	600	1200	600		1200	660	660	400
				720	300	800	800	800	1200	800		1200	616	400	400
				360	372	400	400	360	1200	400		1200	600	400	600
				400	760	800	600	400	1200	720		600	600	400	800
				280	760	800	400	1200	600	900		600	1200	600	600
				800	760	800	560	600	1200	380		1160	1320	400	600
				760	380	600	600	720	1000	1200		1200	1320	600	800
				380	760	1200	800	800	1200	580		1200	800	800	1000
				240	760	800	400	400	600	760		1200	660	846	500
				400	380	400	400	600	1200	1000		600	1320	800	200
				320	1520	800	800	400	600	1200		600	660	600	800
				160	380	400	800	1200	600	1160		600	600	360	1000
				400	760	800	800	1200	600	1000		600	900	800	1000
				760	760	800	600	1200	600	580		1200	1200	400	660
				760	380	400	800	1400	600	580		1200	600	500	600
				400	720	400	400	360	800	530		1200	1320	552	800
				380	380	400	1500	300	600	1200		800	880	552	660
				800	1520	800	600	1200	800	580		1200	660	804	500
				380	380	400	800	1200	600	580		800	1200	400	800
				760	380	760	400	360	1100	600		580	1000	600	540
				240	380	800	1500	720	600	600		580	400	400	800
				380	1520	400	600	800	1200	580		600	1200	600	500
				120	300	400	600	800	1350	580		500	660	500	600
				320	760	400	400	600	580	300		900	440	500	600
				280	760	800	1600	600	720	580		1200	660	400	500
				760	380	1600	800	500	1200	1200		580	990	600	800
				160	760	1200	800	600	600	580		400	1200	660	600
				380	760	800	400	400	600	600		400	600	600	500
				380	760	800	800	400	600	1200		800	600	500	500
				380	380	1200	600	800	800	500		1200	880	400	800
				360	1140	400	400	400	360	800		1200	880	600	600
				800	1140	800	400	600	520	780		600	400	400	600
				400	380	800	1200	800	580	600		1160	400	600	400
				760	760	400	600	600	1200	960		580	400	660	400
				760	380	1600	800	600	600	1200		400	600	660	600
				800	380	400	1800	1200	1200	500		800	300	500	600
				760	680	800	800	1000	1200	600		1000	1320	500	600
				380	760	800	1500	1200	800	760		1200	1320	500	600
				280	380	400	1600	360	600	580		400	1200	500	600
				380	380	400	800	525	1200	800		600	700	400	600
				380	300	380	400	600	800	600		400	1200	408	600
				480	760	800	800	800	800	1160		1200	400	600	600
				380	760	1200	400	600	600	380		580	400	600	400
				380	292	800	600	600	720	760		400	400	400	400
				320	528	400	800	800	1000	800		800	480	800	600
				380	760	800	800	800	800	600		600	600	720	800
				180	760	400	1200	800	400	800		1200	600	660	540
				240	380	800	1600	1200	600	400		1200	660	1212	600
				360	800	400	1200	600	300	380		1200	660	400	600
				760	380	800	600	1000	580	560		550	550	1200	660
				320	1140	800	400	1200	600	560		580	440	500	600
				800	1140	400	600	540	580	600		580	600	600	600
				560	760	800	1600	560	1100	600		400	200	600	600
				360	380	400	400	600	1200	580		600	750	600	600
				800	160	800	360	1200	1400	600		1200	400	400	600
					760	400	800	1200	580	600		600	1320	550	400
					380	800	800	360	600	380		600	660	1200	400
					360	400	600	600	580	580		1200	660	460	1000
					760	800	1000	800	1400	1000		580	600	800	600
					760	400	800	600	350	1160		800	600	300	600
					1200	1140	600	600	580	560		600	400	500	600
					760	400	800	400	580	600		300	500	600	500
					760	140	400	600	600	800		672	500	600	500
					760	750	1800	1200	600	1200		1200	600	400	1200
					1200	800	800	800	580	400		600	400	400	800
					1140	400	600	1200	500	560		1200	400	600	600
					760	400	600	1200	800	560		1200	400	400	600
					1080	400	600	540	1200	560		1200	800	400	600
					760	400	1200	800	600	1200		440	440	1200	400
					800	400	800	600	1160	550		400	1320	800	600
					1200	800	600	800	1200	600		600	660	888	600
					760	400	400	400	600	600		1000	495	792	600
					380	1200	800	800	1200	1200		400	600	400	600
					220	688	400	540	400	400		400	600	400	1200
					640	400	400	700	600	1160		400	600	800	500
					760	1600	2000	1200	800	300		580	600	300	500
					760	1200	800	1200	400	800		600	600	1000	660
					720	1200	800	1200	600	580		1200	300	600	800
					360	1200	400	660	600	1200		1200	600	400	600
					1520	800	400	600	600	600		1200	600	600	800
					380	550	800	360	600	380		600	600	600	600
					380	400	800	1200	1200	580		800	400	1400	350
					760	800	400	800	800	1160		600	1000	1200	600
					630	400	600	1200	600	1160		600	800	600	600
					1060	400	1600	600	1200	560		400	800	600	600
					360	400	800	600	800	400		1200	380	400	600
					760	800	1200	720	580	600		600	450	600	600
					340	800	800	720	800	800		600	400	600	600
					760	400	400	600	700	580		600	1200	1000	400
					380	800	600	400	580	400		600	600	600	600
					1520	1170	800	800	1200	600		1200	560	1200	600
					760	400	400	1200	600	580		600	600	1200	600
					400	1170	1200	600	600	580		600	400	1200	600
					380		400	720	800	1160		600	500	600	400
					380		400	800	1000	600		600	300	600	800
					380		600	600	600	380		1200	400	600	800
					380		600	1200	380	600		580	600	1200	600
					760		800	800	600	600		800	520	540	600
					760		1200	360	1200	1160		800	400	800	600
					380		400	1200	1000	800		600	600	600	600
					760		600	600	980	800		600	600	600	600
					360		800	600	580	800		450	800	400	1000
					380		400	600	580	460		400	600	600	600
					760		1200	1200	380	1200		600	800	230	600
					380		600	990	600	580		600	400	400	600
					300		1200	600	800	800		600	580	600	600
					360		400	550	580	1160		600	1320	1000	200
					360		400	560	200	1160		580	600	800	1000
					760		400	720	600	560		600	600	1104	500
					760			600	580	380		600	550	444	500
					380			1200		580		600	550	360	600
					340			600		300		600	800	188	600
					380			1200		500		400	600	660	600
					640			1200		1200		600	600	600	500
					400			240		400		1200	500	500	500
					340			360		800		400	570	500	600
					1200			400		580		800	250	1000	600
					1140			720		400		960	600	500	600
					248			400		580		600	400	400	600
					760			600		600		600	400	600	1200
					1140			800		580		400	600	1000	800
					360			1200		760		1200	500	400	600
					1200			1200		600		450	600	500	600
					440			400		560		600	600	600	400
					400			1200		380		600	1200	400	600
					1440			600		600		1200	600	480	600
					760			400		1200		420	550	444	800
					1140			600		580		630	550	600	400
					380					2000		300	300	1000	300
					400					580		600	500	600	520
					760					580		1200	600	600	600
					640					580		600	600	600	600
					720					600		1200	400	600	600
					400					1160		400	600	400	600
					800					400		600	600	400	600
					360					580		1200	1200	600	444
					380					580		600	700	600	500
					760					580		1100	600	600	600
					300					800		1200	440	400	300
					1140					580		600	1232	400	300
					380					200		1200	660	800	500
					380					1160		600	660	800	1000
					760					500		600	400		600
					720					1200		600	400		600
					360					800		600	1140		600
					380					1200		600	580		600
					1200					1200		600			500
					1460					500		600			500
					760					500		400			600
					1400					760		400			800
					720					400		608			320
					400					800		600			700
					800					200		600			800
					800					500		1200
					380					600		1200
					760					600		1200
					300					580		420
										600		600
										600		1000
										580		1000
										600		580
										1160		600
										380		600
										580		800
										380		600
										200		600
										400		1200
										600		600
										600		800
										760		400
										400		1200
										1160		1200
										400		1000
										800		1200
										760		1200
										760		1200
										1000		1272
										580		960
										560		400
										400		600
										800		200
										1160		1200
										580		900
										580		600
										550		600
										380		600
										580		1200
										580		1040
										600		400
										760		600
										600		600
										580		600
												600
												600
												424
												318
												600
												1200
												400
												1200
												600
												600
												600
												600
												560
												600
												600
												600
												400
												1200
												600
												800
												850
												600
												400
												600
