# Supplementary material for: Dataset on India’s imports of Penaeus vannamei brooders from the United States
Source: Data Brief. 2025 Oct 18;63:112185. doi: 10.1016/j.dib.2025.112185 (PMC12621314; doi:10.1016/j.dib.2025.112185)
Supplement: Supplementary file 2 [file mmc2.txt]

Dataset of P. vannamei imports from countries other than the United States.
2009-10	2010-11	2011-12	2012-13	2013-14	2014-15	2015-16	2016-17	2017-18	2018-19	2019-20	2020-21	2021-22	2022-23	2023-24	2024-25
220	590	1000	280	800	400	440	400	800	800	600	600	638	800	1200	0
500	280	560	280		640	800	800	600	600	600	600		600	600
275	280	560	560		1200	400	800	600	500	600	400		400	800
404	510	280	760				800		1200	800	600		440	1200
220	217	840	560				400		800	600			800	600
560	250	280	600				880		600	1200				600
210	280	280	720				880		300	600
600	440	280	720				880		600	200
262		280	720				660		800	1200
400		560	560				1200		800	600
262		560	400				600		600	800
560		560	340				600		1000	600
476		560	700				720		500	1200
280			320				440		800	600
			400				880		400	800
			640				800		600	800
							500		600
							800		600
							600		800
							880		600
									400
									800
									900
									400
									440
									600
									600
									500
									500
									800
									600
									800
									600
									1200
									600
									600
									600
									200
									600
									720
									500
									550
									550
									800
									400
									800
									500
									1200
